# Supplementary material for: Mechanistic Role of Jak3 in Obesity-Associated Cognitive Impairments
Source: Nutrients. 2022 Sep 9;14(18):3715. doi: 10.3390/nu14183715 (PMC9505565; doi:10.3390/nu14183715)
Supplement: Supplementary file 1 [file nutrients-14-03715-s001.zip]

Archive with 1 entries (1 files):
- nutrients-1894393-SI.pdf
